# Supplementary material for: Improving the Photostability and Antioxidant Activity of Resveratrol via Incorporation in Two Types of Polymeric Nanoparticles
Source: Int J Mol Sci. 2026 Jun 29;27(13):5846. doi: 10.3390/ijms27135846 (PMC13362059; doi:10.3390/ijms27135846)
Supplement: Supplementary file 1 [file ijms-27-05846-s001.zip]

Archive with 1 entries (1 files):
- ijms-4325704-supplementary.pdf
